# Supplementary material for: Fruitful outcomes without fatal costs: non-lethal alternatives show promise in alleviating human-wildlife conflict involving an island flying fox
Source: PeerJ. 2026 Mar 5;14:e20859. doi: 10.7717/peerj.20859 (PMC12967413; doi:10.7717/peerj.20859)
Supplement: Supplemental Information 4 [file peerj-14-20859-s004.r]

# CSV file names (submitted as S1, S2, etc.)
# Supplemental Data S1 - sound.light.system.csv
# Supplemental Data S2 - lace.roofing.csv
# Supplemental Data S3 - smell.repellent.csv
# Supplemental Data S4 - smoke.light.csv
# Supplemental Data S5 - sprinkler.system.csv


#Load packages
library(ggplot2)
library(dplyr)
library(glmmTMB)
library(Matrix)
library(pscl)
library(DHARMa)
library(emmeans)
library(bbmle)
library(ggeffects)
library(ggpubr)
library(AICcmodavg)
library(viridis)
library(see)
library(performance)
library(data.table)
library(lazyWeave)
library(tidyr)


#-----------------------------------------------------------
#      Sound-light system: Proportion of bat and bird       


sounddata <- read.csv("sound.light.system.csv",na.strings=c("", "NA"),header=T,sep=",")
sounddata$batprop <- sounddata$bat/sounddata$total.fruit
sounddata$birdprop <- sounddata$bird/sounddata$total.fruit
attach(sounddata)

#–Exploration–

ggplot() + geom_boxplot(aes(x = Treatment, y = batprop), data = sounddata, outlier.colour="black", outlier.shape=16, outlier.size=1.5, notch=FALSE) +
  labs(y = "Prop. bat eaten fruits", x = "treatment") +
  facet_wrap(~site) +
  theme_classic()
ggplot() + geom_boxplot(aes(x = Treatment, y = birdprop), data = sounddata, outlier.colour="black", outlier.shape=16, outlier.size=1.5, notch=FALSE) +
  labs(y = "Prop. bird eaten fruits", x = "treatment") +
  facet_wrap(~site) +
  theme_classic()


#–Modelling and analysis bat–

#Specify global model and validate
#Originally fitted this to a binomial distribution but the data are overdispersed, so we had
#to refit with beta-binomial distribution (Douma and Weedon 2019)
glm1 <- glmmTMB(batprop ~ Treatment*site, data = sounddata, family = betabinomial(link = "logit"), weights = total.fruit)
AICcmodavg::AICc(glm1, return.K = TRUE) #5 parameters on 34 obs, so n/k ratio of ~7, okayish
simulationOutput <- simulateResiduals(fittedModel = glm1, n = 1000) 
plotSimulatedResiduals(simulationOutput = simulationOutput) #perfect
#Compare to null model
glmnull1 <- glmmTMB(batprop ~ 1, data = sounddata, family = betabinomial(link = "logit"), weights = total.fruit)
anova(glm1,glmnull1, test = "Chisq") #super significant
#Inference
emm1 <- emmeans(glm1, revpairwise ~ Treatment|site, regrid = "response")#using revpairwise instead of pairwise reverses the contrast
confint(emm1$contrasts)
n_contrasts <- sounddata %>%
  group_by(site) %>%
  summarise(n = n(), .groups = "drop")
#Plot
pred1 <- ggpredict(glm1, c("Treatment", "site"), type = 'fixed')
pred1$site <- pred1$group #this line is necessary to get a nice legend
site_names <- c("Bras dEau" = "Bras d´Eau 2018", "Calebasses"= "Calebasses 2018")
p1 <- ggplot() + geom_crossbar(aes(x, predicted, ymin = conf.low, ymax = conf.high, color =site, shape =site), color = "black", data = pred1, width = 0.75) +
  geom_point(aes(Treatment, batprop, group = site, color = site), data = sounddata, size = 3, inherit.aes = FALSE, position = position_jitterdodge(dodge.width = 1, jitter.width = 0.3)) +
  facet_wrap(~ site, labeller = as_labeller(site_names)) + scale_y_continuous(limits=c(0, 1.00)) + xlab("") + ylab("Proportion of fruit eaten by flying foxes") + 
  theme_classic() + scale_color_manual(values = c("grey50", "grey50")) + 
  theme(legend.position = 'none',
        axis.text=element_text(size=14),
        axis.title=element_text(size=14),
        legend.text=element_text(size= 14),
        legend.title = element_blank()) + 
  theme(panel.background = element_rect(fill = "white"),
        strip.background = element_rect(colour="white",fill="white"),
        strip.text = element_text(colour = 'black', size = 14),
        legend.position = 'none',
        panel.spacing = unit(1, "lines"))


#–Modelling and analysis bird–

glm2 <- glmmTMB(birdprop ~ Treatment*site, data = sounddata, family = betabinomial(link = "logit"), weights = total.fruit)
#Same number of parameters as the bat model, no need to check
#Validate
simulationOutput <- simulateResiduals(fittedModel = glm2, n = 1000) 
plotSimulatedResiduals(simulationOutput = simulationOutput) #perfect
#Compare to null model
glmnull2 <- glmmTMB(birdprop ~ 1, data = sounddata, family = betabinomial(link = "logit"), weights = total.fruit)
anova(glm2,glmnull2, test = "Chisq") #super significant
#Inference
emm11 <- emmeans(glm2, revpairwise ~ Treatment|site, regrid = "response")
confint(emm11$contrasts)
#Plot
pred2 <- ggpredict(glm2, c("Treatment", "site"), type = 'fixed')
pred2$site <- pred2$group #this line is necessary to get a nice legend
p2 <- ggplot() + geom_crossbar(aes(x, predicted, ymin = conf.low, ymax = conf.high, color =site, shape =site), color = "black", data = pred2, width = 0.75) +
  geom_point(aes(Treatment, birdprop, group = site, color = site), data = sounddata, size = 3, inherit.aes = FALSE, position = position_jitterdodge(dodge.width = 1, jitter.width = 0.3)) +
  facet_wrap(~ site, labeller = as_labeller(site_names)) + scale_y_continuous(limits=c(0, 1.00)) + xlab("") + ylab("Proportion of fruit eaten by birds") + 
  theme_classic() + scale_color_manual(values = c("grey50", "grey50")) + 
  theme(legend.position = 'none',
        axis.text=element_text(size=14),
        axis.title=element_text(size=14),
        legend.text=element_text(size= 14),
        legend.title = element_blank()) +
  theme(panel.background = element_rect(fill = "white"),
        strip.background = element_rect(colour="white",fill="white"),
        strip.text = element_text(colour = 'black', size = 14),
        legend.position = 'none',
        panel.spacing = unit(1, "lines"))


#-----------------------------------------------------
#      Lace roofing: proportion of bat and bird         


lacedata <- read.csv("lace.roofing.csv",na.strings=c("", "NA"),header=T,sep=",") 
lacedata$batprop <- lacedata$bat/lacedata$total.fruit
lacedata$birdprop <- lacedata$bird/lacedata$total.fruit
lacedata$year <- as.factor(lacedata$year)
attach(lacedata)

#–Exploration–

ggplot() + geom_boxplot(aes(x = Treatment, y = batprop), data = lacedata, outlier.colour="black", outlier.shape=16, outlier.size=1.5, notch=FALSE) +
  labs(y = "Prop. bat eaten fruits", x = "treatment") +
  facet_wrap(~year) +
  theme_classic()
ggplot() + geom_boxplot(aes(x = Treatment, y = birdprop), data = lacedata, outlier.colour="black", outlier.shape=16, outlier.size=1.5, notch=FALSE) +
  labs(y = "Prop. bird eaten fruits", x = "treatment") +
  facet_wrap(~year) +
  theme_classic()


#–Modelling and analysis bat–

#Specify global model and validate
#Used betabinomial here again for the same reason as the sound system data
glm3 <- glmmTMB(batprop ~ Treatment*year, data = lacedata, family = betabinomial(link = "logit"), weights = total.fruit)
AICcmodavg::AICc(glm3, return.K = TRUE) #5 parameters on 20 obs, so n/k ratio of ~4, overparameterized
simulationOutput <- simulateResiduals(fittedModel = glm3, n = 1000) 
plotSimulatedResiduals(simulationOutput = simulationOutput) #good
#Compare to null model
glmnull3 <- glmmTMB(batprop ~ 1, data = lacedata, family = betabinomial(link = "logit"), weights = total.fruit)
anova(glm3,glmnull3, test = "Chisq") #significant
#Inference
emm2 <- emmeans(glm3, revpairwise ~ Treatment|year, regrid = "response")#NS, but also inflated SE due to small sample size
confint(emm2$contrasts)
#Plot
pred3 <- ggpredict(glm3, c("Treatment", "year"), type = 'fixed')
pred3$year <- pred3$group #this line is necessary to get a nice legend
year_names <- c("2023" = "Amitié 2023", "2024"= "Amitié 2024")
p3 <- ggplot() + 
  geom_crossbar(aes(x, predicted, ymin = conf.low, ymax = conf.high, color = year, shape = year), color = "black", data = pred3, width = 0.75) +
  geom_point(aes(Treatment, batprop, group = year, color = year), data = lacedata, size = 3, inherit.aes = FALSE, position = position_jitterdodge(dodge.width = 1, jitter.width = 0.3)) +
  facet_wrap(~ year, labeller = as_labeller(year_names), scales = "free_y") +  # Ensure free y-scales for each facet
  scale_y_continuous(limits = c(0, 1.00)) + 
  xlab("") + 
  ylab("Proportion of fruit eaten by flying foxes") + 
  theme_classic() + 
  scale_color_manual(values = c("grey50", "grey50")) + 
  theme(legend.position = 'none',
        axis.text = element_text(size = 14),
        axis.title = element_text(size = 14),
        legend.text = element_text(size = 14),
        legend.title = element_blank(),
        panel.background = element_rect(fill = "white"),
        strip.background = element_rect(colour = "white", fill = "white"),
        strip.text = element_text(colour = 'black', size = 14),
        panel.spacing = unit(1, "lines"),
        axis.ticks.y = element_line())  # Add y-axis ticks for all facets


#–Modelling and analysis bird–

#Specify global model and validate
glm4 <- glmmTMB(birdprop ~ Treatment*year, data = lacedata, family = betabinomial(link = "logit"), weights = total.fruit)
#Also overparameterized like the last one
simulationOutput <- simulateResiduals(fittedModel = glm4, n = 1000) 
plotSimulatedResiduals(simulationOutput = simulationOutput) #good
#Compare to null model
glmnull4 <- glmmTMB(birdprop ~ 1, data = lacedata, family = betabinomial(link = "logit"), weights = total.fruit)
anova(glm4,glmnull4, test = "Chisq") #significant
#Inference
emm21 <- emmeans(glm4, revpairwise ~ Treatment|year, regrid = "response") #very significant, and good SEs despite high k on n
confint(emm21$contrasts)
#Plot
pred4 <- ggpredict(glm4, c("Treatment", "year"), type = 'fixed')
pred4$year <- pred4$group #this line is necessary to get a nice legend
p4 <- ggplot() + 
  geom_crossbar(aes(x, predicted, ymin = conf.low, ymax = conf.high, color = year, shape = year), color = "black", data = pred4, width = 0.75) +
  geom_point(aes(Treatment, birdprop, group = year, color = year), data = lacedata, size = 3, inherit.aes = FALSE, position = position_jitterdodge(dodge.width = 1, jitter.width = 0.3)) +
  facet_wrap(~ year, labeller = as_labeller(year_names), scales = "free_y") +  # Ensure free y-scales for each facet
  scale_y_continuous(limits = c(0, 1.00)) + 
  xlab("") + 
  ylab("Proportion of fruit eaten by birds") + 
  theme_classic() + 
  scale_color_manual(values = c("grey50", "grey50")) + 
  theme(legend.position = 'none',
        axis.text = element_text(size = 14),
        axis.title = element_text(size = 14),
        legend.text = element_text(size = 14),
        legend.title = element_blank(),
        panel.background = element_rect(fill = "white"),
        strip.background = element_rect(colour = "white", fill = "white"),
        strip.text = element_text(colour = 'black', size = 14),
        panel.spacing = unit(1, "lines"),
        axis.ticks.y = element_line())  # Add y-axis ticks for all facets


#---------------------------------------------------------
#      Smell repellents: proportion of bat and bird                     


smelldata <- read.csv("smell.repellent.csv",na.strings=c("", "NA"),header=T,sep=",") 
smelldata$batprop <- smelldata$bat/smelldata$total.fruit
smelldata$birdprop <- smelldata$bird/smelldata$total.fruit
attach(smelldata)


#–Exploration–

ggplot() + geom_boxplot(aes(x = Treatment, y = batprop), data = smelldata, outlier.colour="black", outlier.shape=16, outlier.size=1.5, notch=FALSE) +
  labs(y = "Prop. bat eaten fruits", x = "treatment") +
  facet_wrap(~site) +
  theme_classic()
ggplot() + geom_boxplot(aes(x = Treatment, y = birdprop), data = smelldata, outlier.colour="black", outlier.shape=16, outlier.size=1.5, notch=FALSE) +
  labs(y = "Prop. bird eaten fruits", x = "treatment") +
  facet_wrap(~site) +
  theme_classic()


#–Modelling and analysis bat–

#Specify global model and validate
#Used betabinomial here again for the same reason as the other data
glm5 <- glmmTMB(batprop ~ Treatment*site, data = smelldata, family = betabinomial(link = "logit"), weights = total.fruit)
AICcmodavg::AICc(glm5, return.K = TRUE) #22 parameters on 91 obs, so n/k ratio of ~4, overparameterized
simulationOutput <- simulateResiduals(fittedModel = glm5, n = 1000) 
plotSimulatedResiduals(simulationOutput = simulationOutput) #perfect
#Compare to null model
glmnull5 <- glmmTMB(batprop ~ 1, data = smelldata, family = betabinomial(link = "logit"), weights = total.fruit)
anova(glm5,glmnull5, test = "Chisq") #not different from null model
#Inference
emm3 <- emmeans(glm5, pairwise ~ Treatment|site, regrid = "response") #NS, but also inflated SE due to small sample size
confint(emm3$contrasts)
n_contrasts <- smelldata %>%
  group_by(site) %>%
  summarise(n = n(), .groups = "drop")
#However, when fitting without the site parameter, the model still
#gives high SE, despite no longer being overparameterized. 
#It is very possible that there is just no effect, this is confirmed by
#the large range of datapoints per treatment (super high and low proportions at the same time)
#Plot
pred5 <- ggpredict(glm5, c("Treatment", "site"), type = 'fixed')
pred5$site <- pred5$group #this line is necessary to get a nice legend
p5 <- ggplot() + geom_crossbar(aes(x, predicted, ymin = conf.low, ymax = conf.high, color =site, shape =site), color = "black", data = pred5, width = 0.75) +
  geom_point(aes(Treatment, batprop, group = site, color = site), data = smelldata, size = 3, inherit.aes = FALSE, position = position_jitterdodge(dodge.width = 1, jitter.width = 0.3)) +
  facet_wrap(~ site) + scale_y_continuous(limits=c(0, 1.00)) + xlab("") + ylab("Proportion of fruit eaten by flying foxes") + 
  theme_classic() + scale_color_manual(values = c("grey50", "grey50", "grey50")) + 
  theme(legend.position = 'none',
        axis.text=element_text(size=16),
        axis.title=element_text(size=16),
        legend.text=element_text(size= 16),
        legend.title = element_blank()) +  
  theme(panel.background = element_rect(fill = "white"),
        strip.background = element_rect(colour="white",fill="white"),
        strip.text = element_text(colour = 'black', size = 16),
        legend.position = 'none',
        panel.spacing = unit(1, "lines"))


#–Modelling and analysis bird–

#Specify global model and validate
glm6 <- glmmTMB(birdprop ~ Treatment*site, data = smelldata, family = betabinomial(link = "logit"), weights = total.fruit)
#Also overparameterized like the last one
simulationOutput <- simulateResiduals(fittedModel = glm6, n = 1000) 
plotSimulatedResiduals(simulationOutput = simulationOutput) #good
#Compare to null model
glmnull6 <- glmmTMB(birdprop ~ 1, data = smelldata, family = betabinomial(link = "logit"), weights = total.fruit)
anova(glm6,glmnull6, test = "Chisq") #not different from null model
#Inference
emm31 <- emmeans(glm6, pairwise ~ Treatment|site, regrid = "response") #nothing significant. Large SE compared to coefficient
confint(emm31$contrasts)
n_contrasts <- smelldata %>%
  group_by(site) %>%
  summarise(n = n(), .groups = "drop")
#Plot
pred6 <- ggpredict(glm6, c("Treatment", "site"), type = 'fixed')
pred6$site <- pred6$group #this line is necessary to get a nice legend
p6 <- ggplot() + geom_crossbar(aes(x, predicted, ymin = conf.low, ymax = conf.high, color =site, shape =site), color = "black", data = pred6, width = 0.75) +
  geom_point(aes(Treatment, birdprop, group = site, color = site), data = smelldata, size = 3, inherit.aes = FALSE, position = position_jitterdodge(dodge.width = 1, jitter.width = 0.3)) +
  facet_wrap(~ site) + scale_y_continuous(limits=c(0, 1.00)) + xlab("") + ylab("Proportion of fruit eaten by birds") + 
  theme_classic() + scale_color_manual(values = c("grey50", "grey50", "grey50")) + 
  theme(legend.position = 'none',
        axis.text=element_text(size=16),
        axis.title=element_text(size=16),
        legend.text=element_text(size= 16),
        legend.title = element_blank()) + 
  theme(panel.background = element_rect(fill = "white"),
        strip.background = element_rect(colour="white",fill="white"),
        strip.text = element_text(colour = 'black', size = 16),
        legend.position = 'none',
        panel.spacing = unit(1, "lines"))


#----------------------------------------------------
#      Smoke-light: proportion of bat and bird      


smokedata <- read.csv("smoke.light.csv",na.strings=c("", "NA"),header=T,sep=",") 
smokedata$batprop <- smokedata$bat/smokedata$total.fruit
smokedata$birdprop <- smokedata$bird/smokedata$total.fruit
attach(smokedata)


#–Exploration–

ggplot() + geom_boxplot(aes(x = Treatment, y = batprop), data = smokedata, outlier.colour="black", outlier.shape=16, outlier.size=1.5, notch=FALSE) +
  labs(y = "Prop. bat eaten fruits", x = "treatment") +
  theme_classic()
ggplot() + geom_boxplot(aes(x = Treatment, y = birdprop), data = smokedata, outlier.colour="black", outlier.shape=16, outlier.size=1.5, notch=FALSE) +
  labs(y = "Prop. bird eaten fruits", x = "treatment") +
  theme_classic()


#–Modelling and analysis bat–

#Specify global model and validate
#Also useD betabinomial here again for the same reason as the other data
glm7 <- glmmTMB(batprop ~ Treatment, data = smokedata, family = betabinomial(link = "logit"), weights = total.fruit)
AICcmodavg::AICc(glm7, return.K = TRUE) #3 parameters on 12 obs, so n/k ratio of ~4, overparameterized
simulationOutput <- simulateResiduals(fittedModel = glm7, n = 1000) 
plotSimulatedResiduals(simulationOutput = simulationOutput) #perfect
#compare to null model
glmnull7 <- glmmTMB(batprop ~ 1, data = smokedata, family = betabinomial(link = "logit"), weights = total.fruit)
anova(glm7,glmnull7, test = "Chisq") #very significant
#inference
emmeans(glm7, pairwise ~ Treatment, regrid = "response") #very significant
#Plot
pred7 <- ggpredict(glm7, c("Treatment"), type = 'fixed')
site_names2 <- c("calebasses"= "Calebasses 2021")
p7 <- ggplot() + geom_crossbar(aes(x, predicted, ymin = conf.low, ymax = conf.high, color =site), color = "black", data = pred7, width = 0.75) +
  geom_point(aes(Treatment, batprop, group = site, color = site), data = smokedata, size = 3, inherit.aes = FALSE, position = position_jitterdodge(dodge.width = 1, jitter.width = 0.3)) +
  facet_wrap(~ site, labeller = as_labeller(site_names2)) +
  scale_y_continuous(limits=c(0, 1.00)) + xlab("") + ylab("Proportion of fruit eaten by flying foxes") + 
  theme_classic() + scale_color_manual(values = c("grey50")) + 
  theme(legend.position = 'none',
        axis.text=element_text(size=14),
        axis.title=element_text(size=14),
        legend.text=element_text(size= 14),
        legend.title = element_blank()) + 
  theme(panel.background = element_rect(fill = "white"),
        strip.background = element_rect(colour="white",fill="white"),
        strip.text = element_text(colour = 'black', size = 14),
        legend.position = 'none',
        panel.spacing = unit(1, "lines"))


#–Modelling and analysis bird–

#Specify global model and validate
glm8 <- glmmTMB(birdprop ~ Treatment, data = smokedata, family = betabinomial(link = "logit"), weights = total.fruit)
#Also overparameterized like the last one
simulationOutput <- simulateResiduals(fittedModel = glm8, n = 1000) 
plotSimulatedResiduals(simulationOutput = simulationOutput) #good
#Compare to null model
glmnull8 <- glmmTMB(birdprop ~ 1, data = smokedata, family = betabinomial(link = "logit"), weights = total.fruit)
anova(glm8,glmnull8, test = "Chisq") #not different from null model, still within 90% CI though
#Inference
emmeans(glm8, revpairwise ~ Treatment, regrid = "response") #within 90% CI
#Plot
pred8 <- ggpredict(glm8, c("Treatment"), type = 'fixed')
p8 <- ggplot() + geom_crossbar(aes(x, predicted, ymin = conf.low, ymax = conf.high, color =site), color = "black", data = pred8, width = 0.75) +
  geom_point(aes(Treatment, birdprop, group = site, color = site), data = smokedata, size = 3, inherit.aes = FALSE, position = position_jitterdodge(dodge.width = 1, jitter.width = 0.3)) +
  facet_wrap(~ site, labeller = as_labeller(site_names2)) +
  scale_y_continuous(limits=c(0, 1.00)) + xlab("") + ylab("Proportion of fruit eaten by birds") + 
  theme_classic() + scale_color_manual(values = c("grey50")) + 
  theme(legend.position = 'none',
        axis.text=element_text(size=14),
        axis.title=element_text(size=14),
        legend.text=element_text(size= 14),
        legend.title = element_blank()) + 
  theme(panel.background = element_rect(fill = "white"),
        strip.background = element_rect(colour="white",fill="white"),
        strip.text = element_text(colour = 'black', size = 14),
        legend.position = 'none',
        panel.spacing = unit(1, "lines"))


#---------------------------------------------------
#      Sprinklers: proportion of bat and bird      


sprinklerdata <- read.csv("sprinkler.system.csv",na.strings=c("", "NA"),header=T,sep=",") 
sprinklerdata$batprop <- sprinklerdata$bat/sprinklerdata$total.fruit
sprinklerdata$birdprop <- sprinklerdata$bird/sprinklerdata$total.fruit
sprinklerdata$Treatment <- factor(sprinklerdata$Treatment, levels=c('Unprotected', 'Sprinkler'))
attach(sprinklerdata)


#–Exploration–

ggplot() + geom_boxplot(aes(x = Treatment, y = batprop), data = sprinklerdata, outlier.colour="black", outlier.shape=16, outlier.size=1.5, notch=FALSE) +
  labs(y = "Prop. bat eaten fruits", x = "treatment") +
  theme_classic()
ggplot() + geom_boxplot(aes(x = Treatment, y = birdprop), data = sprinklerdata, outlier.colour="black", outlier.shape=16, outlier.size=1.5, notch=FALSE) +
  labs(y = "Prop. bird eaten fruits", x = "treatment") +
  theme_classic()


#–Modelling and analysis bat–

#Specify global model and validate
#Also use betabinomial here again for the same reason as the other data
glm9 <- glmmTMB(batprop ~ Treatment, data = sprinklerdata, family = betabinomial(link = "logit"), weights = total.fruit)
AICcmodavg::AICc(glm9, return.K = TRUE) #3 parameters on 7 obs, so n/k ratio of ~2, overparameterized
simulationOutput <- simulateResiduals(fittedModel = glm9, n = 1000) 
plotSimulatedResiduals(simulationOutput = simulationOutput) #perfect
#Compare to null model
glmnull9 <- glmmTMB(batprop ~ 1, data = sprinklerdata, family = betabinomial(link = "logit"), weights = total.fruit)
anova(glm9,glmnull9, test = "Chisq") #very significant
#Inference
emmeans(glm9, pairwise ~ Treatment, regrid = "response") #very significant
#Plot
pred9 <- ggpredict(glm9, c("Treatment"), type = 'fixed')
site_names3 <- c("morc.st.andre"= "Morc. St André 2024")
p9 <- ggplot() + geom_crossbar(aes(x, predicted, ymin = conf.low, ymax = conf.high, color =site), color = "black", data = pred9, width = 0.75) +
  geom_point(aes(Treatment, batprop, group = site, color = site), data = sprinklerdata, size = 3, inherit.aes = FALSE, position = position_jitterdodge(dodge.width = 1, jitter.width = 0.3)) +
  scale_y_continuous(limits=c(0, 1.00)) + xlab("") + ylab("Proportion of fruit eaten by flying foxes") + 
  facet_wrap(~ site, labeller = as_labeller(site_names3)) +
  theme_classic() + scale_color_manual(values = c("grey50")) + 
  theme(legend.position = 'none',
        axis.text=element_text(size=14),
        axis.title=element_text(size=14),
        legend.text=element_text(size= 14),
        legend.title = element_blank()) + 
  theme(panel.background = element_rect(fill = "white"),
        strip.background = element_rect(colour="white",fill="white"),
        strip.text = element_text(colour = 'black', size = 14),
        legend.position = 'none',
        panel.spacing = unit(1, "lines"))


#–Modelling and analysis bird–

#Specify global model and validate
glm10 <- glmmTMB(birdprop ~ Treatment, data = sprinklerdata, family = betabinomial(link = "logit"), weights = total.fruit)
#Also overparameterized like the last one
simulationOutput <- simulateResiduals(fittedModel = glm10, n = 1000) 
plotSimulatedResiduals(simulationOutput = simulationOutput) #good
#Compare to null model
glmnull10 <- glmmTMB(birdprop ~ 1, data = sprinklerdata, family = betabinomial(link = "logit"), weights = total.fruit)
anova(glm10,glmnull10, test = "Chisq") #not different from null model, still within 90% CI though
#Inference
emmeans(glm10, pairwise ~ Treatment, regrid = "response") #not different from null model
#Plot
pred10 <- ggpredict(glm10, c("Treatment"), type = 'fixed')
p10 <- ggplot() + geom_crossbar(aes(x, predicted, ymin = conf.low, ymax = conf.high, color =site), color = "black", data = pred10, width = 0.75) +
  geom_point(aes(Treatment, birdprop, group = site, color = site), data = sprinklerdata, size = 3, inherit.aes = FALSE, position = position_jitterdodge(dodge.width = 1, jitter.width = 0.3)) +
  facet_wrap(~ site, labeller = as_labeller(site_names3)) +
  scale_y_continuous(limits=c(0, 1.00)) + xlab("") + ylab("Proportion of fruit eaten by birds") + 
  theme_classic() + scale_color_manual(values = c("grey50")) + 
  theme(legend.position = 'none',
        axis.text=element_text(size=14),
        axis.title=element_text(size=14),
        legend.text=element_text(size= 14),
        legend.title = element_blank()) +  
  theme(panel.background = element_rect(fill = "white"),
        strip.background = element_rect(colour="white",fill="white"),
        strip.text = element_text(colour = 'black', size = 14),
        legend.position = 'none',
        panel.spacing = unit(1, "lines"))


#---------------------------------------------------------------------------
#      Partial Spearman correlation: relationship between bat and bird 


install.packages("ppcor")
library(ppcor)


#–Sound-light system–

sound <- sounddata %>% filter(!ID %in% paste0("Tree", 10:14))
pcor_sound <- sound %>%
  group_by(site) %>%
  summarise(
    estimate = pcor.test(
      x = batprop,
      y = birdprop,
      z = total.fruit,
      method = "spearman"
    )$estimate,
    p_value = pcor.test(
      x = batprop,
      y = birdprop,
      z = total.fruit,
      method = "spearman"
    )$p.value,
    n = pcor.test(
      x = batprop,
      y = birdprop,
      z = total.fruit,
      method = "spearman"
    )$n,
    .groups = "drop"
  )
print(pcor_sound)

#–Odour-based repellents and flags–

pcor_smell <- smelldata %>%
  group_by(site) %>%
  summarise(
    estimate = pcor.test(
      x = batprop,
      y = birdprop,
      z = total.fruit,
      method = "spearman"
    )$estimate,
    p_value = pcor.test(
      x = batprop,
      y = birdprop,
      z = total.fruit,
      method = "spearman"
    )$p.value,
    n = pcor.test(
      x = batprop,
      y = birdprop,
      z = total.fruit,
      method = "spearman"
    )$n,
    .groups = "drop"
  )
print(pcor_smell)

#–Smoke and light method–

pcor_smoke <- smokedata %>%
  group_by(Treatment) %>%
  summarise(
    estimate = pcor.test(
      x = batprop,
      y = birdprop,
      z = total.fruit,
      method = "spearman"
    )$estimate,
    p_value = pcor.test(
      x = batprop,
      y = birdprop,
      z = total.fruit,
      method = "spearman"
    )$p.value,
    n = pcor.test(
      x = batprop,
      y = birdprop,
      z = total.fruit,
      method = "spearman"
    )$n,
    .groups = "drop"
  )
print(pcor_smoke)

#–Sprinkler system–

pcor_sprinkler <- pcor.test(
  x = sprinklerdata$batprop,
  y = sprinklerdata$birdprop,
  z = sprinklerdata$total.fruit,  # control variable
  method = "spearman"
)
pcor_sprinkler

#–Lace roofing–

pcor_lace <- lacedata %>%
  group_by(Treatment) %>%
  summarise(
    estimate = pcor.test(
      x = batprop,
      y = birdprop,
      z = total.fruit,
      method = "spearman"
    )$estimate,
    p_value = pcor.test(
      x = batprop,
      y = birdprop,
      z = total.fruit,
      method = "spearman"
    )$p.value,
    n = pcor.test(
      x = batprop,
      y = birdprop,
      z = total.fruit,
      method = "spearman"
    )$n,
    .groups = "drop"
  )
print(pcor_lace)


#-------------------------------------------------------------------
#      Overall stacked bar chart: Percentage fruit per category


#–Sound-light system–
#Plot A

A.data <- read.csv("A.csv")

A.data <- A.data %>%
  mutate(
    damage_type = recode(
      damage_type,
      "bat" = "Flying fox",
      "bird" = "Bird",
      "other.animals" = "Other animals",
      "fungus.cracking" = "Fruit cracking, sunburn, disease",
      "intact" = "Natural fruit fall",
      "unclassified" = "Unclassified",
      "harvest" = "Harvest"
    )
  )

A.data$damage_type <- factor(
  A.data$damage_type,
  levels = c("Harvest", "Unclassified", "Natural fruit fall", "Fruit cracking, sunburn, disease", "Other animals", "Bird", "Flying fox")
)

colour1 <- c(
  "Harvest" = "#F0F0F0",
  "Unclassified" = "#c2c2b8",
  "Natural fruit fall" = "#0a6d8c",
  "Fruit cracking, sunburn, disease" = "#d45a00",
  "Other animals" = "#ff8b24", #a97142"
  "Bird" = "#ffca3a",
  "Flying fox" = "#07b0e1"
)


n_labels_A <- data.frame(
  site = rep(c("Bras dEau", "Calebasses"), each = 2),
  treatment = rep(c("Control", "Sound-light"), 2),
  n = c(
    52, 32,   # Bras d'Eau
    5526, 3731    # Calebasses
  )
)

n_labels_A$treatment <- factor(n_labels_A$treatment, levels = c("Control", "Sound-light"))
n_labels_A$site <- factor(n_labels_A$site, levels = c("Bras dEau", "Calebasses"))

# Plot
p_A <- ggplot(A.data, aes(x = treatment, y = mean_percentage, fill = damage_type)) +
  geom_bar(stat = "identity", width = 0.5) +
  geom_text(
    data = n_labels_A,
    aes(x = treatment, y = 110, label = n),
    inherit.aes = FALSE,
    parse = TRUE,
    size = 4
  ) +
  scale_fill_manual(values = colour1) +
  facet_wrap(~ site, nrow = 1, labeller = labeller(site = c("Bras dEau" = "Bras d'Eau\nmango 2018","Calebasses" = "Calebasses\nlychee 2018"))) + 
  scale_y_continuous(
    breaks = seq(0, 100, by = 20),
    expand = expansion(mult = c(0, .1))
  ) +
  labs(
    title = NULL,
    x = NULL,
    y = "Average fruit percentage",
    fill = "Categories"
  ) +
  theme(
    axis.title.y = element_text(size = 12, color = "black"),
    panel.background = element_rect(fill = "white", colour = NA),   
    plot.background = element_rect(fill = "white", colour = NA), 
    axis.text.x = element_text(size = 13, color = "black"),
    axis.text.y = element_text(size = 12, color = "black"),
    strip.background = element_rect(fill = "white", colour = NA),
    axis.line = element_line(color = "black", size = 0.5),
    strip.text = element_text(size = 13, color = "black", margin = margin(t = 8, b = 15)),
    legend.position = "none"
  )


#–Odour-based repellents and flags–
#Plot B

B.data <- read.csv("B.csv")

B.data <- B.data %>%
  mutate(
    damage_type = recode(
      damage_type,
      "bat" = "Flying fox",
      "bird" = "Bird",
      "other.animals" = "Other animals",
      "fungus.cracking" = "Fruit cracking, sunburn, disease",
      "intact" = "Natural fruit fall",
      "unclassified" = "Unclassified",
      "harvest" = "Harvest"
    )
  )

B.data$damage_type <- factor(
  B.data$damage_type,
  levels = c("Harvest", "Unclassified", "Natural fruit fall", "Fruit cracking, sunburn, disease", "Other animals", "Bird", "Flying fox")
)

colour1 <- c(
  "Harvest" = "#F0F0F0",
  "Unclassified" = "#c2c2b8",
  "Natural fruit fall" = "#0a6d8c",
  "Fruit cracking, sunburn, disease" = "#d45a00",
  "Other animals" = "#ff8b24", #a97142"
  "Bird" = "#ffca3a",
  "Flying fox" = "#07b0e1"
)

site_labels <- c(
  "Beaux Songes" = "Beaux Songes lychee 2018",
  "Calebasses" = "Calebasses lychee 2018",
  "Constance" = "Constance lychee 2018"
)

B.data$treatment <- factor(B.data$treatment, levels = c("Control", "Flags",
                                                        "Cr1", "Cr2", "Cr3", "Cr4", "Hr"))

n_labels <- data.frame(
  site = rep(c("Beaux Songes", "Calebasses", "Constance"), each = 7),
  treatment = rep(c("Control", "Flags", "Cr1", "Cr2", "Cr3", "Cr4", "Hr"), 3),
  n = c(
    7247, 4687, 10209, 8443, 4536, 7622, 4241,       # Beaux Songes
    5526, 8540, 5397, 6303, 5797, 6483, 7534,    # Calebasses
    4189, 3287, 2928, 3896, 2940, 3328, 2518     # Constance
  )
)

n_labels$treatment <- factor(n_labels$treatment, levels = c("Control", "Flags", "Cr1", "Cr2", "Cr3", "Cr4", "Hr"))
n_labels$site <- factor(n_labels$site, levels = c("Beaux Songes", "Calebasses", "Constance"))

# Plot
p_B <- ggplot(B.data, aes(x = treatment, y = mean_percentage, fill = damage_type)) +
  geom_bar(stat = "identity") +
  geom_text(
    data = n_labels,
    aes(x = treatment, y = 110, label = n),
    inherit.aes = FALSE,
    parse = TRUE,
    size = 4
  ) +
  scale_fill_manual(values = colour1) +
  facet_wrap(~ site, nrow = 1, labeller = labeller(site = site_labels)) + 
  scale_y_continuous(
    breaks = seq(0, 100, by = 20),
    expand = expansion(mult = c(0, .1))
  ) +
  labs(
    title = NULL,
    x = NULL,
    y = "Average fruit percentage",
    fill = "Categories"
  ) +
  theme(
    axis.title.y = element_text(size = 12, color = "black"),
    panel.background = element_rect(fill = "white", colour = NA),   
    plot.background = element_rect(fill = "white", colour = NA), 
    axis.text.x = element_text(size = 13, color = "black"),
    axis.text.y = element_text(size = 12, color = "black"),
    strip.background = element_rect(fill = "white", colour = NA),
    axis.line = element_line(color = "black", size = 0.5),
    strip.text = element_text(size = 13, color = "black", margin = margin(t = 8, b = 15)),
    legend.position = "none"
  )


#–Smoke-light method– 
#Plot C

C.data <- read.csv("C.csv")

C.data <- C.data %>%
  mutate(
    damage_type = recode(
      damage_type,
      "bat" = "Flying fox",
      "bird" = "Bird",
      "other.animals" = "Other animals",
      "fungus.cracking" = "Fruit cracking, sunburn, disease",
      "intact" = "Natural fruit fall",
      "unclassified" = "Unclassified",
      "harvest" = "Harvest"
    )
  )

C.data$damage_type <- factor(
  C.data$damage_type,
  levels = c("Harvest", "Unclassified", "Natural fruit fall", "Fruit cracking, sunburn, disease", "Other animals", "Bird", "Flying fox")
)

colour1 <- c(
  "Harvest" = "#F0F0F0",
  "Unclassified" = "#c2c2b8",
  "Natural fruit fall" = "#0a6d8c",
  "Fruit cracking, sunburn, disease" = "#d45a00",
  "Other animals" = "#ff8b24", #a97142"
  "Bird" = "#ffca3a",
  "Flying fox" = "#07b0e1"
)

p_C <- ggplot(C.data, aes(x = treatment, y = mean_percentage, fill = damage_type)) + 
  facet_wrap(~ site, nrow = 1, labeller = 
               labeller(site = c("Calebasses" = "Calebasses\nlychee 2021"))) +
  geom_bar(stat = "identity", width =  0.4) +
  scale_fill_manual(values = colour1) +
  annotate("text", x = 1, y = 110, label = "5678", parse = TRUE, size = 4) +
  scale_y_continuous(
    breaks = seq(0, 100, by = 20),
    expand = expansion(mult = c(0, .1))
  ) +
  labs(
    x = NULL,
    y = "Average fruit percentage",
    fill = "Categories"
  ) +
  theme(
    axis.title.y = element_text(size = 12, color = "black"),
    panel.background = element_rect(fill = "white", colour = NA),   
    plot.background = element_rect(fill = "white", colour = NA), 
    axis.text.x = element_text(size = 13, color = "black"),
    axis.text.y = element_text(size = 12, color = "black"),
    strip.background = element_rect(fill = "white", colour = NA),
    axis.line = element_line(color = "black", size = 0.5),
    strip.text = element_text(size = 13, color = "black", margin = margin(t = 8, b = 15)),
    legend.position = "none"
  )


#–Sprinkler– 
#Plot D

D.data <- read.csv("D.csv")

D.data <- D.data %>%
  mutate(
    damage_type = recode(
      damage_type,
      "bat" = "Flying fox",
      "bird" = "Bird",
      "other.animals" = "Other animals",
      "fungus.cracking" = "Fruit cracking, sunburn, disease",
      "intact" = "Natural fruit fall",
      "unclassified" = "Unclassified",
      "harvest" = "Harvest"
    )
  )

D.data$damage_type <- factor(
  D.data$damage_type,
  levels = c("Harvest", "Unclassified", "Natural fruit fall", "Fruit cracking, sunburn, disease", "Other animals", "Bird", "Flying fox")
)

colour1 <- c(
  "Harvest" = "#F0F0F0",
  "Unclassified" = "#c2c2b8",
  "Natural fruit fall" = "#0a6d8c",
  "Fruit cracking, sunburn, disease" = "#d45a00",
  "Other animals" = "#ff8b24", #a97142"
  "Bird" = "#ffca3a",
  "Flying fox" = "#07b0e1"
)

p_D <- ggplot(D.data, aes(x = treatment, y = mean_percentage, fill = damage_type)) + 
  facet_wrap(~ site, nrow = 1, labeller = 
               labeller(site = c("morc.st.andre" = "Morcellement St. André\nlychee 2024"))) +
  geom_bar(stat = "identity", width = 0.6) +
  scale_fill_manual(values = colour1) +
  annotate("text", x = 1, y = 110, label = "1093", parse = TRUE, size = 4) +
  annotate("text", x = 2, y = 110, label = "1152", parse = TRUE, size = 4) +
  scale_y_continuous(
    breaks = seq(0, 100, by = 20),
    expand = expansion(mult = c(0, .1))
  ) +
  labs(
    x = NULL,
    y = "Average fruit percentage",
    fill = "Categories"
  ) +
  theme(
    axis.title.y = element_text(size = 12, color = "black"),
    panel.background = element_rect(fill = "white", colour = NA),   
    plot.background = element_rect(fill = "white", colour = NA),
    axis.text.x = element_text(size = 13, color = "black"),
    axis.text.y = element_text(size = 12, color = "black"),
    strip.background = element_rect(fill = "white", colour = NA),
    axis.line = element_line(color = "black", size = 0.5),
    strip.text = element_text(size = 13, color = "black", margin = margin(t = 8, b = 15)),
    legend.position = "none"
  )


#–Netted structure– 
#Plot E

E.data <- read.csv("E.csv")

E.data <- E.data %>%
  mutate(
    damage_type = recode(
      damage_type,
      "bat" = "Flying fox",
      "bird" = "Bird",
      "other.animals" = "Other animals",
      "fungus.cracking" = "Fruit cracking, sunburn, disease",
      "intact" = "Natural fruit fall",
      "unclassified" = "Unclassified",
      "harvest" = "Harvest"
    )
  )

E.data$damage_type <- factor(
  E.data$damage_type,
  levels = c("Harvest", "Unclassified", "Natural fruit fall", "Fruit cracking, sunburn, disease", "Other animals", "Bird", "Flying fox")
)

colour1 <- c(
  "Harvest" = "#F0F0F0",
  "Unclassified" = "#c2c2b8",
  "Natural fruit fall" = "#0a6d8c",
  "Fruit cracking, sunburn, disease" = "#d45a00",
  "Other animals" = "#ff8b24", #a97142"
  "Bird" = "#ffca3a",
  "Flying fox" = "#07b0e1"
)


n_labels_E <- data.frame(
  year = rep(c("2021", "2023","2024"), each = 1),
  treatment = rep(c("Netted structure"), 3),
  n = c(5237, 3210, 5228))

p_E <- ggplot(E.data, aes(x = factor(treatment), y = mean_percentage, fill = damage_type)) +
  facet_wrap(~ year, nrow = 1, labeller = 
               labeller(year = c("2021" = "Calebasses\nlychee 2021","2023" = "Amitié\nlychee 2023", "2024" = "Amitié\nlychee 2024"))) +
  geom_bar(stat = "identity", width = 0.6) +
  scale_fill_manual(values = colour1) + 
  geom_text(data = n_labels_E, aes(x = treatment, y = 110, label = n), inherit.aes = FALSE, parse = TRUE, size = 4) +
  scale_y_continuous(
    breaks = seq(0, 110, by = 20),
    expand = expansion(mult = c(0, .1))
  ) +
  labs(
    x = "Netted structure",
    y = "Average fruit percentage",
    fill = "Categories"
  ) +
  theme(
    axis.title.y = element_text(size = 12, color = "black"),
    axis.title.x = element_text(size = 13, color = "black"),
    panel.background = element_rect(fill = "white", colour = NA),   
    plot.background = element_rect(fill = "white", colour = NA), 
    axis.text.x = element_blank(),
    axis.text.y = element_text(size = 12, color = "black"),
    strip.background = element_rect(fill = "white", colour = NA),
    axis.line = element_line(color = "black", size = 0.5),
    strip.text = element_text(size = 13, color = "black", margin = margin(t = 8, b = 15)),
    legend.position = "none"
  ) 


#–Lace roofing– 
#Plot F

F.data <- read.csv("F.csv")

F.data <- F.data %>%
  mutate(
    damage_type = recode(
      damage_type,
      "bat" = "Flying fox",
      "bird" = "Bird",
      "other.animals" = "Other animals",
      "fungus.cracking" = "Fruit cracking, sunburn, disease",
      "intact" = "Natural fruit fall",
      "unclassified" = "Unclassified",
      "harvest" = "Harvest"
    )
  )


F.data$damage_type <- factor(
  F.data$damage_type,
  levels = c("Harvest", "Unclassified", "Natural fruit fall", "Fruit cracking, sunburn, disease", "Other animals", "Bird", "Flying fox")
)

colour1 <- c(
  "Harvest" = "#F0F0F0",
  "Unclassified" = "#c2c2b8",
  "Natural fruit fall" = "#0a6d8c",
  "Fruit cracking, sunburn, disease" = "#d45a00",
  "Other animals" = "#ff8b24", #a97142"
  "Bird" = "#ffca3a",
  "Flying fox" = "#07b0e1"
)

n_labels_F <- data.frame(
  year = rep(c("2023","2024"), each = 1),
  treatment = rep(c("Lace roofing"), 2),
  n = c(2710, 5164))

p_F <- ggplot(F.data, aes(x = factor(treatment), y = mean_percentage, fill = damage_type)) +
  facet_wrap(~ year, nrow = 1, labeller = 
               labeller(year = c("2023" = "Amitié\nlychee 2023", "2024" = "Amitié\nlychee 2024"))) +
  geom_bar(stat = "identity", width = 0.55) +
  scale_fill_manual(values = colour1) +
  geom_text(data = n_labels_F, aes(x = treatment, y = 110, label = n), inherit.aes = FALSE, parse = TRUE, size = 4) +
  scale_y_continuous(
    breaks = seq(0, 110, by = 20),
    expand = expansion(mult = c(0, .1))
  ) +
  labs(
    x = "Lace roofing",
    y = "Average fruit percentage",
    fill = "Categories"
  ) +
  theme(
    axis.title.y = element_text(size = 12, color = "black"),
    axis.title.x = element_text(size = 13, color = "black"),
    panel.background = element_rect(fill = "white", colour = NA),   
    plot.background = element_rect(fill = "white", colour = NA), 
    axis.text.x = element_blank(),
    axis.text.y = element_text(size = 12, color = "black"),
    legend.title = element_text(size = 14),
    legend.text  = element_text(size = 14),
    legend.key.height = unit(0.9, "cm"),
    legend.key.width  = unit(0.9, "cm"),
    strip.background = element_rect(fill = "white", colour = NA),
    axis.line = element_line(color = "black", size = 0.5),
    strip.text = element_text(size = 13, color = "black", margin = margin(t = 8, b = 15))
  ) + theme(legend.position = "none")


#–Merge plots–

legend1 <- ggpubr::get_legend(p_F)

void1 <- ggplot() +
  theme_void()

ggarrange(
  ggarrange(p_A, void1, legend1, ncol = 3, widths = c(1.2,0.5,1.2)),
  ggarrange(p_B, ncol = 1),
  ggarrange(p_C, p_D, p_E, p_F, ncol = 4, widths = c(0.55, 0.65,1,0.8)),
  nrow = 3,
  heights = c(1, 0.93, 1) 
)
