# Supplementary material for: Fruitful outcomes without fatal costs: non-lethal alternatives show promise in alleviating human-wildlife conflict involving an island flying fox
Source: PeerJ. 2026 Mar 5;14:e20859. doi: 10.7717/peerj.20859 (PMC12967413; doi:10.7717/peerj.20859)
Supplement: Supplemental Information 5 [file peerj-14-20859-s005.csv]

year	orchard	site	Treatment	ID	total.fruit	bat	bird	rat	fungus.cracking	intact	monkey	unclassified	batprop	birdprop
2018	mango	Bras dEau	Unprotected	Tree1	69	48	3	0	0	15	4	0	0.695652174	0.043478261
2018	mango	Bras dEau	Unprotected	Tree2	69	44	0	0	0	21	6	0	0.637681159	0
2018	mango	Bras dEau	Unprotected	Tree3	17	8	0	0	0	9	0	0	0.470588235	0
2018	mango	Bras dEau	Sound-light	Tree4	28	5	4	0	0	12	7	0	0.178571429	0.142857143
2018	mango	Bras dEau	Sound-light	Tree5	42	6	10	0	0	20	7	0	0.142857143	0.238095238
2018	mango	Bras dEau	Sound-light	Tree6	24	9	1	0	0	7	8	0	0.375	0.041666667
2018	mango	Bras dEau	Sound-light	Tree7	24	3	5	0	0	12	4	0	0.125	0.208333333
2018	mango	Bras dEau	Sound-light	Tree8	39	8	4	0	2	21	4	0	0.205128205	0.102564103
2018	mango	Bras dEau	Sound-light	Tree9	34	5	8	0	0	21	2	0	0.147058824	0.235294118
2018	lychee	Calebasses	Unprotected	Tree10	8672	1455	321	2	369	578	0	7	0.167781365	0.037015683
2018	lychee	Calebasses	Unprotected	Tree11	6465	812	174	4	298	811	0	2	0.125599381	0.026914153
2018	lychee	Calebasses	Unprotected	Tree12	5475	2345	428	3	345	1211	0	0	0.428310502	0.078173516
2018	lychee	Calebasses	Unprotected	Tree13	3706	53	77	1	34	126	0	0	0.014301133	0.020777118
2018	lychee	Calebasses	Unprotected	Tree14	3311	592	59	2	60	298	0	1	0.178797946	0.01781939
2018	lychee	Calebasses	Sound-light	Tree15	2678	117	29	0	40	283	0	0	0.04368932	0.010828977
2018	lychee	Calebasses	Sound-light	Tree16	3402	729	33	0	135	216	0	0	0.214285714	0.009700176
2018	lychee	Calebasses	Sound-light	Tree17	7966	81	87	10	41	69	0	0	0.010168215	0.010921416
2018	lychee	Calebasses	Sound-light	Tree18	1530	10	22	1	25	103	0	0	0.006535948	0.014379085
2018	lychee	Calebasses	Sound-light	Tree19	4108	3	6	0	14	125	0	0	0.000730282	0.001460565
2018	lychee	Calebasses	Sound-light	Tree20	2250	1	0	2	2	214	0	0	0.000444444	0
2018	lychee	Calebasses	Sound-light	Tree21	3996	4	8	3	1	349	0	0	0.001001001	0.002002002
2018	lychee	Calebasses	Sound-light	Tree22	4199	30	19	0	26	180	0	0	0.007144558	0.004524887
2018	lychee	Calebasses	Sound-light	Tree23	3330	5	1	0	1	101	0	0	0.001501502	0.0003003
2018	lychee	Calebasses	Sound-light	Tree24	3570	133	36	1	50	75	0	0	0.037254902	0.010084034
2018	lychee	Calebasses	Sound-light	Tree25	1638	108	5	0	10	136	0	0	0.065934066	0.003052503
2018	lychee	Calebasses	Sound-light	Tree26	2190	47	37	1	65	78	0	0	0.021461187	0.016894977
2018	lychee	Calebasses	Sound-light	Tree27	2210	47	23	4	10	69	0	0	0.021266968	0.01040724
2018	lychee	Calebasses	Sound-light	Tree28	630	0	2	1	8	23	0	0	0	0.003174603
2018	lychee	Calebasses	Sound-light	Tree29	2415	3	13	0	7	41	0	0	0.001242236	0.005383023
2018	lychee	Calebasses	Sound-light	Tree30	4230	72	36	0	21	29	0	0	0.017021277	0.008510638
2018	lychee	Calebasses	Sound-light	Tree31	10868	451	161	6	124	179	0	0	0.041497976	0.014814133
2018	lychee	Calebasses	Sound-light	Tree32	4384	181	101	0	7	21	0	0	0.041286496	0.023038321
2018	lychee	Calebasses	Sound-light	Tree33	4828	801	105	0	645	152	0	0	0.165907208	0.021748136
2018	lychee	Calebasses	Sound-light	Tree34	4200	21	10	0	12	73	0	0	0.005	0.002380952
