# Supplementary material for: Fruitful outcomes without fatal costs: non-lethal alternatives show promise in alleviating human-wildlife conflict involving an island flying fox
Source: PeerJ. 2026 Mar 5;14:e20859. doi: 10.7717/peerj.20859 (PMC12967413; doi:10.7717/peerj.20859)
Supplement: Supplemental Information 6 [file peerj-14-20859-s006.csv]

year	orchard	site	Treatment	ID	total.fruit	bat	bird	rat	fungus.cracking	intact	fruit.fly	batprop	birdprop
2023	lychee	amitie	Full netting	Tree1	3137	0	10	0	36	29	0	0	0.003188267
2023	lychee	amitie	Full netting	Tree2	588	0	109	0	162	72	0	0	0.185527796
2023	lychee	amitie	Full netting	Tree3	2642	0	74	0	125	32	0	0	0.028011204
2023	lychee	amitie	Full netting	Tree4	5518	0	155	0	231	160	0	0	0.028091924
2023	lychee	amitie	Full netting	Tree5	4163	0	88	0	259	146	0	0	0.021138602
2023	lychee	amitie	Lace roofing	Tree6	1744	0	206	0	263	129	0	0	0.118123781
2023	lychee	amitie	Lace roofing	Tree7	1246	6	376	0	129	100	0	0.004816054	0.30180602
2023	lychee	amitie	Lace roofing	Tree8	5030	4	260	0	208	80	0	0.000795281	0.051693287
2023	lychee	amitie	Lace roofing	Tree9	2168	1	116	2	252	154	0	0.000461233	0.053503067
2023	lychee	amitie	Lace roofing	Tree10	3362	4	233	0	135	43	0	0.001189856	0.06930914
2024	lychee	amitie	Full netting	Tree1	3991	0	4	0	76	88	0	0	0.001002356
2024	lychee	amitie	Full netting	Tree2	5774	0	63	0	306	283	0	0	0.010910256
2024	lychee	amitie	Full netting	Tree3	3404	0	40	0	1345	377	0	0	0.01175232
2024	lychee	amitie	Full netting	Tree4	5997	0	1	0	419	40	0	0	0.000166748
2024	lychee	amitie	Full netting	Tree5	6976	0	31	0	377	194	0	0	0.00444351
2024	lychee	amitie	Lace roofing	Tree6	5889	4	539	1	2512	466	0	0.000679232	0.091526575
2024	lychee	amitie	Lace roofing	Tree7	3830	24	284	0	219	142	2	0.006265637	0.07414337
2024	lychee	amitie	Lace roofing	Tree8	6593	201	590	0	1178	257	3	0.03048688	0.089488852
2024	lychee	amitie	Lace roofing	Tree9	4683	3	440	0	1980	288	0	0.000640551	0.093947503
2024	lychee	amitie	Lace roofing	Tree10	4827	3	336	0	407	241	1	0.000621444	0.069601723
