# Supplementary material for: Fruitful outcomes without fatal costs: non-lethal alternatives show promise in alleviating human-wildlife conflict involving an island flying fox
Source: PeerJ. 2026 Mar 5;14:e20859. doi: 10.7717/peerj.20859 (PMC12967413; doi:10.7717/peerj.20859)
Supplement: Supplemental Information 7 [file peerj-14-20859-s007.csv]

year	orchard	site	Treatment	ID	total.fruit	bat	bird	rat	fungus.cracking	intact	monkey	unclassified	batprop	birdprop
2018	lychee	Calebasses	Unprotected	Tree1	8672	1455	321	2	369	578	0	7	0.167781365	0.037015683
2018	lychee	Calebasses	Unprotected	Tree2	6465	812	174	4	298	811	0	2	0.125599381	0.026914153
2018	lychee	Calebasses	Unprotected	Tree3	5475	2345	428	3	345	1211	0	0	0.428310502	0.078173516
2018	lychee	Calebasses	Unprotected	Tree4	3706	53	77	1	34	126	0	0	0.014301133	0.020777118
2018	lychee	Calebasses	Unprotected	Tree5	3311	592	59	2	60	298	0	1	0.178797946	0.01781939
2018	lychee	Calebasses	Flags only	Tree6	8759	3	35	0	0	338	0	0	0.000342505	0.00399589
2018	lychee	Calebasses	Flags only	Tree7	7560	0	0	7	1	1245	0	0	0	0
2018	lychee	Calebasses	Flags only	Tree8	11039	42	24	0	20	136	0	0	0.003804692	0.00217411
2018	lychee	Calebasses	Flags only	Tree9	6800	155	29	0	46	430	0	0	0.022794118	0.004264706
2018	lychee	Calebasses	Cr1	Tree10	1910	633	121	2	735	417	0	2	0.331413613	0.063350785
2018	lychee	Calebasses	Cr1	Tree11	5681	658	187	3	18	395	0	0	0.115824679	0.03291674
2018	lychee	Calebasses	Cr1	Tree12	7860	0	0	0	3	329	0	0	0	0
2018	lychee	Calebasses	Cr1	Tree13	6138	280	20	0	86	254	0	0	0.045617465	0.00325839
2018	lychee	Calebasses	Cr2	Tree14	4236	83	14	0	111	568	0	4	0.019593957	0.003305005
2018	lychee	Calebasses	Cr2	Tree15	7182	55	79	1	13	153	0	0	0.007658034	0.010999722
2018	lychee	Calebasses	Cr2	Tree16	4940	213	327	8	1123	2689	0	0	0.043117409	0.066194332
2018	lychee	Calebasses	Cr2	Tree17	5232	158	71	1	115	599	0	0	0.030198777	0.013570336
2018	lychee	Calebasses	Cr2	Tree18	9925	26	57	0	10	76	0	0	0.002619647	0.005743073
2018	lychee	Calebasses	Cr3	Tree19	5621	561	99	0	32	202	1	0	0.099804305	0.017612524
2018	lychee	Calebasses	Cr3	Tree20	3102	140	96	16	762	1162	0	0	0.045132173	0.030947776
2018	lychee	Calebasses	Cr3	Tree21	8190	149	117	1	128	748	0	0	0.018192918	0.014285714
2018	lychee	Calebasses	Cr3	Tree22	6273	3	3	0	1	687	0	5	0.00047824	0.00047824
2018	lychee	Calebasses	Cr4	Tree23	4920	182	139	0	251	881	0	10	0.03699187	0.028252033
2018	lychee	Calebasses	Cr4	Tree24	8280	4992	371	2	15	303	0	0	0.602898551	0.044806763
2018	lychee	Calebasses	Cr4	Tree25	4930	649	472	11	1423	2375	0	0	0.131643002	0.095740365
2018	lychee	Calebasses	Cr4	Tree26	6383	0	0	0	1	24	0	0	0	0
2018	lychee	Calebasses	Cr4	Tree27	7900	38	66	0	79	242	0	0	0.004810127	0.00835443
2018	lychee	Calebasses	Hr	Tree28	4746	33	88	7	9	127	0	0	0.006953224	0.01854193
2018	lychee	Calebasses	Hr	Tree29	12293	53	26	0	74	87	0	0	0.004311397	0.002115025
2018	lychee	Calebasses	Hr	Tree30	5508	1	0	0	4	37	0	0	0.000181554	0
2018	lychee	Calebasses	Hr	Tree31	4605	1006	199	16	62	119	0	0	0.218458198	0.043213898
2018	lychee	Calebasses	Hr	Tree32	10520	543	258	0	69	128	0	1	0.05161597	0.024524715
2018	lychee	Constance	Unprotected	Tree33	7451	7079	52	0	71	244	5	0	0.950073816	0.006978929
2018	lychee	Constance	Unprotected	Tree34	3773	3490	99	4	4	176	0	0	0.924993374	0.026239067
2018	lychee	Constance	Unprotected	Tree35	914	712	72	0	0	130	0	0	0.778993435	0.078774617
2018	lychee	Constance	Unprotected	Tree36	5339	0	0	0	0	0	0	0	0	0
2018	lychee	Constance	Unprotected	Tree37	3468	0	0	0	0	0	0	0	0	0
2018	lychee	Constance	Flags only	Tree38	9155	5117	3320	0	290	428	0	0	0.558929547	0.362643364
2018	lychee	Constance	Flags only	Tree39	896	458	57	4	3	119	0	0	0.511160714	0.063616071
2018	lychee	Constance	Flags only	Tree40	3093	2611	286	10	0	184	1	1	0.844164242	0.092466861
2018	lychee	Constance	Flags only	Tree41	2220	0	0	0	0	0	0	0	0	0
2018	lychee	Constance	Flags only	Tree42	1072	0	0	0	0	0	0	0	0	0
2018	lychee	Constance	Cr1	Tree43	4738	4423	168	1	42	104	0	0	0.933516252	0.035457999
2018	lychee	Constance	Cr1	Tree44	776	20	0	0	1	14	0	0	0.025773196	0
2018	lychee	Constance	Cr1	Tree45	1420	72	55	0	106	253	0	0	0.050704225	0.038732394
2018	lychee	Constance	Cr1	Tree46	2772	7	19	0	24	74	0	0	0.002525253	0.006854257
2018	lychee	Constance	Cr1	Tree47	4932	7	64	0	6	28	0	0	0.001419303	0.01297648
2018	lychee	Constance	Cr2	Tree48	5889	4683	794	0	134	278	0	0	0.795211411	0.134827645
2018	lychee	Constance	Cr2	Tree49	3952	2837	130	74	7	904	0	0	0.717864372	0.032894737
2018	lychee	Constance	Cr2	Tree50	3302	5	7	0	3	15	0	0	0.001514234	0.002119927
2018	lychee	Constance	Cr2	Tree51	4110	1	7	0	4	14	0	0	0.000243309	0.001703163
2018	lychee	Constance	Cr2	Tree52	2226	0	0	0	0	0	0	0	0	0
2018	lychee	Constance	Cr3	Tree53	2922	2788	55	0	5	74	0	0	0.954140999	0.018822724
2018	lychee	Constance	Cr3	Tree54	2024	1508	41	2	5	141	0	0	0.745059289	0.020256917
2018	lychee	Constance	Cr3	Tree55	2273	2093	119	3	0	58	0	0	0.920809503	0.052353718
2018	lychee	Constance	Cr3	Tree56	4710	0	0	0	0	0	0	0	0	0
2018	lychee	Constance	Cr3	Tree57	2769	0	0	0	0	0	0	0	0	0
2018	lychee	Constance	Cr4	Tree58	1664	522	69	0	95	173	0	0	0.313701923	0.041466346
2018	lychee	Constance	Cr4	Tree59	1980	565	196	0	68	234	0	1	0.285353535	0.098989899
2018	lychee	Constance	Cr4	Tree60	2875	2455	163	0	79	178	0	0	0.853913043	0.056695652
2018	lychee	Constance	Cr4	Tree61	4665	32	21	0	22	98	0	0	0.006859593	0.004501608
2018	lychee	Constance	Cr4	Tree62	5456	86	8	0	15	33	0	0	0.015762463	0.001466276
2018	lychee	Constance	Hr	Tree63	2086	1356	96	0	5	106	0	0	0.650047939	0.046021093
2018	lychee	Constance	Hr	Tree64	1220	203	237	2	110	320	0	0	0.166393443	0.194262295
2018	lychee	Constance	Hr	Tree65	2736	53	39	0	19	86	0	0	0.019371345	0.014254386
2018	lychee	Constance	Hr	Tree66	4318	65	7	0	11	34	0	0	0.015053265	0.001621121
2018	lychee	Constance	Hr	Tree67	2232	0	0	0	0	0	0	0	0	0
2018	lychee	Beaux Songes	Unprotected	Tree68	4410	3380	177	9	19	161	5	0	0.766439909	0.040136054
2018	lychee	Beaux Songes	Unprotected	Tree69	6572	5981	451	9	5	117	9	0	0.910073037	0.068624467
2018	lychee	Beaux Songes	Unprotected	Tree70	10758	341	26	0	0	106	0	0	0.031697342	0.002416806
2018	lychee	Beaux Songes	Flags only	Tree71	5313	1779	1101	18	9	305	10	0	0.334839074	0.207227555
2018	lychee	Beaux Songes	Flags only	Tree72	4095	2377	277	10	14	199	12	0	0.58046398	0.067643468
2018	lychee	Beaux Songes	Flags only	Tree73	5852	9	0	0	0	96	0	0	0.001537936	0
2018	lychee	Beaux Songes	Flags only	Tree74	6422	1644	805	7	78	1827	0	0	0.255995017	0.125350358
2018	lychee	Beaux Songes	Flags only	Tree75	1751	52	97	0	0	180	0	0	0.029697316	0.055396916
2018	lychee	Beaux Songes	Cr1	Tree76	3680	2758	170	5	0	266	32	0	0.749456522	0.046195652
2018	lychee	Beaux Songes	Cr1	Tree77	12719	1311	476	0	175	334	0	0	0.103074141	0.037424326
2018	lychee	Beaux Songes	Cr1	Tree78	15221	3981	617	0	57	662	0	0	0.261546548	0.040536101
2018	lychee	Beaux Songes	Cr1	Tree79	9216	9	0	0	0	300	0	0	0.000976563	0
2018	lychee	Beaux Songes	Cr2	Tree80	3120	1630	554	18	4	193	10	0	0.522435897	0.177564103
2018	lychee	Beaux Songes	Cr2	Tree81	13766	12801	468	166	19	7	5	300	0.929899753	0.033996804
2018	lychee	Beaux Songes	Cr3	Tree82	5405	4874	270	7	6	247	1	0	0.901757632	0.049953747
2018	lychee	Beaux Songes	Cr3	Tree83	3094	0	310	54	23	54	6	0	0	0.100193924
2018	lychee	Beaux Songes	Cr3	Tree84	3193	2782	173	6	17	215	0	0	0.871280927	0.054181021
2018	lychee	Beaux Songes	Cr3	Tree85	6451	5789	366	5	4	287	0	0	0.897380251	0.05673539
2018	lychee	Beaux Songes	Cr4	Tree86	6084	12	4	5	2	546	0	0	0.001972387	0.000657462
2018	lychee	Beaux Songes	Cr4	Tree87	10802	718	200	3	5	287	0	0	0.066469172	0.01851509
2018	lychee	Beaux Songes	Cr4	Tree88	5980	1871	2301	166	1472	130	0	40	0.312876254	0.384782609
2018	lychee	Beaux Songes	Hr	Tree89	4326	3349	374	6	170	249	1	0	0.774156264	0.086453999
2018	lychee	Beaux Songes	Hr	Tree90	3672	1940	277	3	77	84	0	0	0.52832244	0.07543573
2018	lychee	Beaux Songes	Hr	Tree91	4726	150	54	10	5	155	0	0	0.031739314	0.011426153
