# Supplementary material for: Fruitful outcomes without fatal costs: non-lethal alternatives show promise in alleviating human-wildlife conflict involving an island flying fox
Source: PeerJ. 2026 Mar 5;14:e20859. doi: 10.7717/peerj.20859 (PMC12967413; doi:10.7717/peerj.20859)
Supplement: Supplemental Information 8 [file peerj-14-20859-s008.csv]

year	orchard	site	Treatment	ID	total.fruit	bat	bird	rat	fungus.cracking	intact	unclassified	batprop	birdprop
2021	lychee	calebasses	Full netting	Tree8	6067	6	99	0	99	557	6	0.000988992	0.016318368
2021	lychee	calebasses	Full netting	Tree9	7811	8	561	4	565	823	3	0.001024262	0.071826388
2021	lychee	calebasses	Full netting	Tree10	3459	8	59	2	61	133	0	0.00231254	0.017054981
2021	lychee	calebasses	Full netting	Tree11	2513	2	91	0	91	149	1	0.000795756	0.036206897
2021	lychee	calebasses	Full netting	Tree12	6334	0	48	0	48	264	0	0	0.007578628
2021	lychee	calebasses	Smoke-light	Tree1	5670	1519	349	2	45	269	2	0.267901235	0.061552028
2021	lychee	calebasses	Smoke-light	Tree2	1955	464	126	2	10	151	0	0.237340153	0.064450128
2021	lychee	calebasses	Smoke-light	Tree3	8708	2350	284	9	77	568	9	0.269866789	0.032613689
2021	lychee	calebasses	Smoke-light	Tree4	1934	179	25	1	2	15	0	0.092554292	0.012926577
2021	lychee	calebasses	Smoke-light	Tree5	5369	1272	1097	7	462	536	19	0.236915627	0.204321103
2021	lychee	calebasses	Smoke-light	Tree6	5533	1122	604	12	355	348	9	0.2027833	0.109163203
2021	lychee	calebasses	Smoke-light	Tree7	10576	441	697	0	447	649	9	0.041698185	0.065903933
