# Supplementary material for: Fruitful outcomes without fatal costs: non-lethal alternatives show promise in alleviating human-wildlife conflict involving an island flying fox
Source: PeerJ. 2026 Mar 5;14:e20859. doi: 10.7717/peerj.20859 (PMC12967413; doi:10.7717/peerj.20859)
Supplement: Supplemental Information 9 [file peerj-14-20859-s009.csv]

year	orchard	site	Treatment	ID	total.fruit	bat	bird	rat	fungus.cracking	intact	fruit.fly	batprop	birdprop
2024	lychee	morc.st.andre	Sprinkler	Tree1	1058	207	127	0	67	101	0	0.195578231	0.119992441
2024	lychee	morc.st.andre	Sprinkler	Tree2	2168	129	194	0	32	19	0	0.059515571	0.089504037
2024	lychee	morc.st.andre	Sprinkler	Tree3	1158	223	250	0	85	77	0	0.192517986	0.215827338
2024	lychee	morc.st.andre	Sprinkler	Tree4	223	0	1	0	1	2	0	0	0.00449001
2024	lychee	morc.st.andre	Unprotected	Tree5	1173	626	162	2	139	243	1	0.5336743	0.1381074
2024	lychee	morc.st.andre	Unprotected	Tree6	1308	846	182	2	134	144	0	0.646789	0.1391437
2024	lychee	morc.st.andre	Unprotected	Tree7	1114	500	18	0	12	18	0	0.448967375	0.016162826
